# Supplementary material for: Zein Nanoparticles Containing Arginine-Phenylalanine-Based Surfactants: Stability, Antimicrobial and Hemolytic Activity
Source: Nanomaterials (Basel). 2023 Jan 2;13(1):200. doi: 10.3390/nano13010200 (PMC9824401; doi:10.3390/nano13010200)
Supplement: Supplementary file 1 [file nanomaterials-13-00200-s001.zip]

Archive with 1 entries (1 files):
- nanomaterials-2102771-supplementary.pdf
